# Supplementary material for: hnRNPA2B1 recognizes RNA virus SFTSV infection through mitochondrial DNA
Source: mBio. 2025 Jul 21;16(8):e01668-25. doi: 10.1128/mbio.01668-25 (PMC12345236; doi:10.1128/mbio.01668-25)
Supplement: Tables S1 — The primer sequences used for qPCR. [file mbio.01668-25-s0004.xlsx]

## Sheet: Sheet1
Table S1: The primer sequences used for qPCR
Genes	Forward primer sequence (5’-3’)	Reverse primer sequence (5’-3’)
Human HnRNPA2B1	GGAGTGGAAGAGGAGGCAAC	CAGGTCCTCCTCCATACCCA
Human IFNβ	CTTCTCCACTACAGCTCTTTCC	GCCAGGAGGTTCTCAACAATA
Human IL-6	TTCGGTCCAGTTGCCTTCTC	TCTTCTCCTGGGGGTACTGG
Human IL-1β	CCAGCTACGAATCTCCGACC	CATGGCCACAACAACTGACG
Human TNFα	CCTCTCTCTAATCAGCCCTCTG	GAGGACCTGGGAGTAGATGAG
Human β-actin	GACCACCTTCAACTCCATCAT	CCTGCTTGCTAATCCACATCT
Mouse HnRNPA2B1	CACCATAAATGGTCACAATGCAGA	AAATCCACGTCCACTTCCGT
Mouse IFNβ	TCCGAGCAGAGATCTTCAGGAA	TGCAACCACCACTCATTCTGAG
Mouse IL-6	TCTGCAAGAGACTTCCATCCAGTTGC	AGCCTCCGACTTGTGAAGTGGT
Mouse IL-1β	ACTGTTTCTAATGCCTTCCC	ATGGTTTCTTGTGACCCTGA
Mouse TNFα	GGCAGCTGGAATCTCTGAAA	CTGCAGGTGTGTCTGCTGAT
Mouse β-actin	AGAGGGAAATCGTGCGTGAC	CAATAGTGATGACCTGGCCGT
mtCOI	AGGCTTCTCAAATCATGAAA	ATTCATCGGCGTAAATCTAA
mtCytB	CCATCCTCCATATATCCAAA	CCAATGATGGTAAAAGGGTA
mtND4	CCTCGTAGTAACAGCCATTC	TTGAAGTCCTTGAGAGAGGA
18S	TAGAGGGACAAGTGGCGTTC	CGCTGAGCCAGTCAGTGT
